# Supplementary material for: Muscleblind-like 1 is required for normal heart valve development in vivo
Source: BMC Dev Biol. 2015 Oct 15;15:36. doi: 10.1186/s12861-015-0087-4 (PMC4608261; doi:10.1186/s12861-015-0087-4)
Supplement: Additional file 4: Table S1. — Epithelial to Mesenchymal Transition RT2 Profiler PCR Array data for Mbnl1 ∆E3/∆E3 versus wild type E10.5 AVC cushions. (XLS 42 kb) [file 12861_2015_87_MOESM4_ESM.xls]

## Sheet: Table S1
Position	Symbol	Comments	Fold Change	95% CI	p-value
A01	Ahnak	OKAY	1.1999	( 0.96, 1.44 )	0.143225
A02	Akt1	OKAY	1.0089	( 0.87, 1.14 )	0.900046
A03	Bmp1	OKAY	0.9742	( 0.88, 1.07 )	0.61231		Comments
A04	Bmp7	OKAY	2.1266	( 1.37, 2.89 )	0.004741		A: This gene’s average threshold cycle is relatively high (> 30) in either the control or the test sample, and is reasonably low in the other sample (< 30).
A05	Cald1	OKAY	0.9714	( 0.86, 1.08 )	0.612576		These data mean that the gene’s expression is relatively low in one sample and reasonably detected in the other sample suggesting that the actual fold-change value is at least as large as the calculated
A06	Camk2n1	A	0.6331	( 0.22, 1.04 )	0.301287		This fold-change result may also have greater variations if p value > 0.05; therefore, it is important to have a sufficient number of biological replicates to validate the result for this gene.
A07	Cav2	A	0.9553	( 0.77, 1.14 )	0.673065
A08	Cdh1	B	1.3677	( 0.00001, 3.23 )	0.96144		B: This gene’s average threshold cycle is relatively high (> 30), meaning that its relative expression level is low, in both control and test samples, and the p-value for the fold-change is either unavailable or relatively high (p > 0.05).
A09	Cdh2	OKAY	1.4391	( 1.19, 1.69 )	0.020359		This fold-change result may also have greater variations; therefore, it is important to have a sufficient number of biological replicates to validate the result for this gene.
A10	Col1a2	OKAY	0.7726	( 0.40, 1.15 )	0.392437
A11	Col3a1	OKAY	0.6601	( 0.41, 0.91 )	0.110732		C: This gene’s average threshold cycle is either not determined or greater than the defined cut-off value (default 35), in both samples meaning that its expression was undetected, making this fold-change result erroneous and un-interpretable.
A12	Col5a2	OKAY	1.1461	( 0.65, 1.65 )	0.543939
B01	Ctnnb1	OKAY	1.025	( 0.93, 1.12 )	0.62232
B02	Dsc2	A	2.7973	( 0.00001, 6.93 )	0.369592
B03	Dsp	OKAY	1.8518	( 1.20, 2.50 )	0.027709
B04	Egfr	B	1.4454	( 0.00001, 3.58 )	0.961041
B05	Erbb3	OKAY	0.8312	( 0.50, 1.17 )	0.428705		Fold-Change (2^(- Delta Delta Ct)) is the normalized gene expression (2^(- Delta Ct)) in the Test Sample divided the normalized gene expression (2^(- Delta Ct)) in the Control Sample.
B06	Esr1	B	1.759	( 0.47, 3.04 )	0.167324		Fold-change values less than one indicate a negative or down-regulation, and the fold-regulation is the negative inverse of the fold-change.
B07	F11r	OKAY	1.3571	( 1.17, 1.54 )	0.010059		Fold-change values greater than 2 are indicated in red; fold-change values less than 0.5 are indicated in blue.
B08	Fgfbp1	B	2.606	( 0.61, 4.60 )	0.0832
B09	Fn1	OKAY	0.9136	( 0.78, 1.05 )	0.290603		The p values are calculated based on a Student’s t-test of the replicate 2^(- Delta Ct) values for each gene in the control group and treatment groups, and p values less than 0.05 are indicated in magenta.
B10	Foxc2	OKAY	1.0105	( 0.73, 1.29 )	0.961485
B11	Fzd7	OKAY	0.9278	( 0.77, 1.08 )	0.433693
B12	Gng11	A	1.1484	( 0.73, 1.57 )	0.520297
C01	Gsc	B	2.1999	( 0.00001, 4.54 )	0.265171
C02	Gsk3b	OKAY	1.0563	( 0.87, 1.24 )	0.609054
C03	Igfbp4	OKAY	1.1198	( 1.03, 1.21 )	0.054641
C04	Il1rn	B	1.2894	( 0.04, 2.54 )	0.683678
C05	Ilk	OKAY	1.0135	( 0.78, 1.25 )	0.859053
C06	Itga5	OKAY	1.1577	( 0.91, 1.40 )	0.257614
C07	Itgav	OKAY	1.0676	( 0.96, 1.18 )	0.280467
C08	Itgb1	OKAY	1.0253	( 0.88, 1.17 )	0.717986
C09	Jag1	OKAY	1.2329	( 0.57, 1.90 )	0.523314
C10	Krt14	B	2.2454	( 0.69, 3.80 )	0.086737
C11	Krt19	OKAY	1.5356	( 0.99, 2.08 )	0.081997
C12	Krt7	OKAY	1.424	( 0.00001, 3.00 )	0.667118
D01	Mitf	OKAY	2.0192	( 1.17, 2.87 )	0.034691
D02	Mmp2	OKAY	0.8833	( 0.67, 1.10 )	0.367646
D03	Mmp3	C	2.1838	( 0.71, 3.66 )	0.099939
D04	Mmp9	B	2.1592	( 0.02, 4.30 )	0.183011
D05	Msn	OKAY	0.8949	( 0.75, 1.04 )	0.246991
D06	Mst1r	B	1.1867	( 0.22, 2.15 )	0.701941
D07	Map1b	OKAY	1.2363	( 1.07, 1.41 )	0.044998
D08	Nodal	B	2.0438	( 0.21, 3.88 )	0.263611
D09	Notch1	OKAY	0.8783	( 0.62, 1.14 )	0.443598
D10	Nudt13	OKAY	1.0929	( 0.74, 1.44 )	0.710972
D11	Ocln	B	1.7781	( 0.77, 2.79 )	0.097061
D12	Pdgfrb	OKAY	1.0046	( 0.64, 1.37 )	0.971022
E01	Plek2	OKAY	0.8208	( 0.12, 1.52 )	0.538282
E02	Desi1	OKAY	1.0204	( 0.79, 1.25 )	0.925601
E03	Ptk2	OKAY	0.9857	( 0.67, 1.30 )	0.893128
E04	Ptp4a1	OKAY	0.8666	( 0.63, 1.10 )	0.383477
E05	Rac1	OKAY	0.9721	( 0.64, 1.31 )	0.99447
E06	Rgs2	OKAY	1.0275	( 0.35, 1.71 )	0.867048
E07	Serpine1	A	1.2347	( 0.84, 1.63 )	0.282126
E08	Gemin2	OKAY	0.8288	( 0.47, 1.19 )	0.420259
E09	Smad2	OKAY	1.0809	( 0.90, 1.27 )	0.397508
E10	Snai1	A	0.6961	( 0.36, 1.03 )	0.216362
E11	Snai2	OKAY	0.7658	( 0.38, 1.15 )	0.385824
E12	Snai3	B	3.0792	( 0.20, 5.96 )	0.164711
F01	Sox10	B	1.0061	( 0.55, 1.46 )	0.884913
F02	Sparc	OKAY	1.0802	( 0.85, 1.31 )	0.518693
F03	Spp1	OKAY	3.3049	( 0.41, 6.20 )	0.021165
F04	Stat3	OKAY	1.0535	( 0.83, 1.28 )	0.640133
F05	Steap1	B	1.589	( 0.00001, 3.32 )	0.280007
F06	Tcf4	OKAY	1.058	( 0.93, 1.19 )	0.413698
F07	Tcf7l1	OKAY	0.8281	( 0.53, 1.12 )	0.393626
F08	Tfpi2	B	1.0814	( 0.47, 1.69 )	0.662237
F09	Tgfb1	OKAY	1.0569	( 0.72, 1.40 )	0.821328
F10	Tgfb2	OKAY	0.9874	( 0.76, 1.21 )	0.95961
F11	Tgfb3	OKAY	0.9463	( 0.48, 1.41 )	0.927031
F12	Timp1	OKAY	0.8207	( 0.58, 1.06 )	0.279085
G01	Tmeff1	OKAY	0.9601	( 0.72, 1.20 )	0.778802
G02	Tmem132a	OKAY	1.0906	( 0.64, 1.54 )	0.623657
G03	Tspan13	OKAY	0.9941	( 0.77, 1.22 )	0.961701
G04	Twist1	OKAY	0.7865	( 0.56, 1.02 )	0.205841
G05	Vcan	OKAY	0.9595	( 0.85, 1.07 )	0.49729
G06	Vim	OKAY	0.9042	( 0.78, 1.03 )	0.230152
G07	Vps13a	OKAY	0.9659	( 0.34, 1.59 )	0.939478
G08	Wnt11	OKAY	1.2495	( 1.12, 1.38 )	0.010167
G09	Wnt5a	OKAY	0.8314	( 0.61, 1.05 )	0.253534
G10	Wnt5b	A	0.7284	( 0.37, 1.08 )	0.235418
G11	Zeb1	OKAY	0.28	( 0.01, 0.55 )	0.015285
G12	Zeb2	OKAY	0.8914	( 0.73, 1.05 )	0.269335
H01	Actb	OKAY	0.8382	( 0.70, 0.97 )	0.097447
H02	B2m	OKAY	0.9468	( 0.39, 1.50 )	0.956836
H03	Gapdh	OKAY	1.1812	( 0.76, 1.61 )	0.375071
H04	Gusb	OKAY	1	( 1.00, 1.00 )	0
H05	Hsp90ab1	OKAY	0.94	( 0.60, 1.28 )	0.676453
H06	MGDC	C	2.1838	( 0.71, 3.66 )	0.099939
H07	RTC	OKAY	1.4183	( 0.01, 2.82 )	0.393673
H08	RTC	OKAY	1.4719	( 0.00001, 2.98 )	0.376838
H09	RTC	OKAY	1.4622	( 0.00001, 2.99 )	0.387558
H10	PPC	OKAY	1.5699	( 0.08, 3.06 )	0.379575
H11	PPC	OKAY	1.4822	( 0.17, 2.80 )	0.383559
H12	PPC	OKAY	1.3472	( 0.20, 2.50 )	0.42465

## Sheet: Gene Table
PCR Array Catalog #:	PAMM-090Z
Position	Unigene	Refseq	Symbol	Description	Gene name
A01	Mm.392302	NM_001039959	Ahnak	AHNAK nucleoprotein (desmoyokin)	DY6
A02	Mm.6645	NM_009652	Akt1	Thymoma viral proto-oncogene 1	Akt/PKB/PKB/Akt/PKBalpha/Rac
A03	Mm.27757	NM_009755	Bmp1	Bone morphogenetic protein 1	Pcp/Tld
A04	Mm.392150	NM_007557	Bmp7	Bone morphogenetic protein 7	OP1
A05	Mm.482600	NM_145575	Cald1	Caldesmon 1	4833423D12Rik/AI195384/AV071549/AW536160/C920027I18Rik
A06	Mm.41603	NM_025451	Camk2n1	Calcium/calmodulin-dependent protein kinase II inhibitor 1	1810006K23Rik/AI848599/AI891706
A07	Mm.396075	NM_016900	Cav2	Caveolin 2	AI447843
A08	Mm.35605	NM_009864	Cdh1	Cadherin 1	AA960649/E-cad/Ecad/L-CAM/UVO/Um
A09	Mm.257437	NM_007664	Cdh2	Cadherin 2	CDHN/N-cadherin/Ncad
A10	Mm.277792	NM_007743	Col1a2	Collagen, type I, alpha 2	AA960264/AI325291/Col1a-2/Cola-2/Cola2/oim
A11	Mm.249555	NM_009930	Col3a1	Collagen, type III, alpha 1	AW550625/Col3a-1/MMS10-W/Ms10w/mKIAA4231
A12	Mm.10299	NM_007737	Col5a2	Collagen, type V, alpha 2	1110014L14Rik/D230017N05
B01	Mm.291928	NM_007614	Ctnnb1	Catenin (cadherin associated protein), beta 1	Bfc/Catnb/Mesc
B02	Mm.280547	NM_013505	Dsc2	Desmocollin 2	AW228162/Dsc2a/Dsc2b
B03	Mm.355327	NM_023842	Dsp	Desmoplakin	2300002E22Rik/5730453H04Rik/AA407887/AA407888/AW109828/DP
B04	Mm.420648	NM_007912	Egfr	Epidermal growth factor receptor	9030024J15Rik/AI552599/Erbb/Errb1/Errp/Wa5/wa-2/wa2
B05	Mm.373043	NM_010153	Erbb3	V-erb-b2 erythroblastic leukemia viral oncogene homolog 3 (avian)	C76256/Erbb-3/Erbb3r/Her3
B06	Mm.463262	NM_007956	Esr1	Estrogen receptor 1 (alpha)	AA420328/AU041214/ER-alpha/ER[a]/ERa/ERalpha/ESR/Estr/Estra/Nr3a1
B07	Mm.294882	NM_172647	F11r	F11 receptor	9130004G24/AA638916/ESTM33/JAM/JAM-1/JAM-A/Jcam/Jcam1/Ly106
B08	Mm.46053	NM_008009	Fgfbp1	Fibroblast growth factor binding protein 1	FGF-BP/FGF-BP1/FGFBP-1
B09	Mm.193099	NM_010233	Fn1	Fibronectin 1	E330027I09/Fn/Fn-1
B10	Mm.14092	NM_013519	Foxc2	Forkhead box C2	Fkh14/Hfhbf3/MFH-1/Mfh1
B11	Mm.297906	NM_008057	Fzd7	Frizzled homolog 7 (Drosophila)	Fz7
B12	Mm.25547	NM_025331	Gng11	Guanine nucleotide binding protein (G protein), gamma 11	0610037B21Rik
C01	Mm.129	NM_010351	Gsc	Goosecoid homeobox	-
C02	Mm.394930	NM_019827	Gsk3b	Glycogen synthase kinase 3 beta	7330414F15Rik/8430431H08Rik/C86142/GSK-3/GSK-3beta/GSK3
C03	Mm.233799	NM_010517	Igfbp4	Insulin-like growth factor binding protein 4	AI875747/Deb2/IGFBP-4
C04	Mm.882	NM_031167	Il1rn	Interleukin 1 receptor antagonist	F630041P17Rik/IL-1ra
C05	Mm.274846	NM_010562	Ilk	Integrin linked kinase	AA511515/ESTM24
C06	Mm.16234	NM_010577	Itga5	Integrin alpha 5 (fibronectin receptor alpha)	Cd49e/Fnra/VLA5
C07	Mm.227	NM_008402	Itgav	Integrin alpha V	1110004F14Rik/2610028E01Rik/CD51/D430040G12Rik
C08	Mm.263396	NM_010578	Itgb1	Integrin beta 1 (fibronectin receptor beta)	4633401G24Rik/AA409975/AA960159/CD29/ENSMUSG00000051907/Fnrb/Gm9863/gpIIa
C09	Mm.22398	NM_013822	Jag1	Jagged 1	ABE2/Gsfabe2/Htu/Ozz/Ser-1
C10	Mm.439898	NM_016958	Krt14	Keratin 14	AI626930/K14/Krt-1.14/Krt1-14
C11	Mm.439699	NM_008471	Krt19	Keratin 19	AI663979/EndoC/K19/Krt-1.19/Krt1-19
C12	Mm.486285	NM_033073	Krt7	Keratin 7	D15Wsu77e/K7/Krt2-7
D01	Mm.454504	NM_008601	Mitf	Microphthalmia-associated transcription factor	BCC2/Bhlhe32/Gsfbcc2/Vitiligo/Wh/bw/mi/vit
D02	Mm.29564	NM_008610	Mmp2	Matrix metallopeptidase 2	Clg4a/GelA/MMP-2
D03	Mm.4993	NM_010809	Mmp3	Matrix metallopeptidase 3	SLN-1/SLN1/STR-1/Stmy1/Str1
D04	Mm.4406	NM_013599	Mmp9	Matrix metallopeptidase 9	AW743869/B/MMP9/Clg4b/MMP-9/pro-MMP-9
D05	Mm.138876	NM_010833	Msn	Moesin	C78546
D06	Mm.3901	NM_009074	Mst1r	Macrophage stimulating 1 receptor (c-met-related tyrosine kinase)	CD136/CDw136/Fv-2/Fv2/PTK8/Ron/STK
D07	Mm.474609	NM_008634	Map1b	Microtubule-associated protein 1B	A230055D22/AI843217/LC1/MAP5/Mtap-5/Mtap1b/Mtap5
D08	Mm.57195	NM_013611	Nodal	Nodal	Tg.413d
D09	Mm.290610	NM_008714	Notch1	Notch gene homolog 1 (Drosophila)	9930111A19Rik/Mis6/N1/Tan1/lin-12
D10	Mm.317636	NM_026341	Nudt13	Nudix (nucleoside diphosphate linked moiety X)-type motif 13	4933433B15Rik
D11	Mm.4807	NM_008756	Ocln	Occludin	AI503564/Ocl
D12	Mm.4146	NM_008809	Pdgfrb	Platelet derived growth factor receptor, beta polypeptide	AI528809/CD140b/PDGFR-1/Pdgfr
E01	Mm.103380	NM_013738	Plek2	Pleckstrin 2	-
E02	Mm.474453	NM_134095	Desi1	PPPDE peptidase domain containing 2	AI427858/AI850401/D15Wsu75e/DeSI-1/Fam152b/Pppde2
E03	Mm.254494	NM_007982	Ptk2	PTK2 protein tyrosine kinase 2	FAK/FRNK/Fadk/mKIAA4203/p125FAK
E04	Mm.491181	NM_011200	Ptp4a1	Protein tyrosine phosphatase 4a1	AA415290/AU019864/C130021B01/Prl-1
E05	Mm.469963	NM_009007	Rac1	RAS-related C3 botulinum substrate 1	AL023026/D5Ertd559e
E06	Mm.28262	NM_009061	Rgs2	Regulator of G-protein signaling 2	GOS8
E07	Mm.250422	NM_008871	Serpine1	Serine (or cysteine) peptidase inhibitor, clade E, member 1	PAI-1/PAI1/Planh1
E08	Mm.35353	NM_025656	Gemin2	Survival of motor neuron protein interacting protein 1	1700012N19Rik/Sip1
E09	Mm.490934	NM_010754	Smad2	MAD homolog 2 (Drosophila)	7120426M23Rik/Madh2/Madr2/Smad-2/mMad2
E10	Mm.2093	NM_011427	Snai1	Snail homolog 1 (Drosophila)	AI194338/Sna/Sna1/Snail/Snail1
E11	Mm.4272	NM_011415	Snai2	Snail homolog 2 (Drosophila)	Slug/Slugh/Snail2
E12	Mm.103673	NM_013914	Snai3	Snail homolog 3 (Drosophila)	AI643946/Smuc/Zfp293
F01	Mm.276739	NM_011437	Sox10	SRY-box containing gene 10	Dom/Sox21
F02	Mm.291442	NM_009242	Sparc	Secreted acidic cysteine rich glycoprotein	AA517111/BM-40
F03	Mm.288474	NM_009263	Spp1	Secreted phosphoprotein 1	2AR/Apl-1/BNSP/BSPI/Bsp/ETA-1/Eta/OP/Opn/Opnl/Ric/Spp-1
F04	Mm.249934	NM_011486	Stat3	Signal transducer and activator of transcription 3	1110034C02Rik/AW109958/Aprf
F05	Mm.85429	NM_027399	Steap1	Six transmembrane epithelial antigen of the prostate 1	2410007B19Rik/Prss24/Steap
F06	Mm.4269	NM_013685	Tcf4	Transcription factor 4	5730422P05Rik/ASP-I2/E2-2/E2.2/ITF-2/ITF-2b/ITF2/ME2/MITF-2A/MITF-2B/SEF-2/SEF2/SEF2-1/TFE/Tcf-4/bHLHb19
F07	Mm.440067	NM_009332	Tcf7l1	Transcription factor 7-like 1 (T-cell specific, HMG box)	Tcf-3/Tcf3/bHLHb21
F08	Mm.25612	NM_009364	Tfpi2	Tissue factor pathway inhibitor 2	AV000670/PP5/TFPI-2
F09	Mm.248380	NM_011577	Tgfb1	Transforming growth factor, beta 1	TGF-beta1/TGFbeta1/Tgfb/Tgfb-1
F10	Mm.18213	NM_009367	Tgfb2	Transforming growth factor, beta 2	BB105277/Tgf-beta2/Tgfb-2
F11	Mm.3992	NM_009368	Tgfb3	Transforming growth factor, beta 3	Tgfb-3
F12	Mm.8245	NM_011593	Timp1	Tissue inhibitor of metalloproteinase 1	Clgi/TIMP-1/Timp
G01	Mm.422686	NM_021436	Tmeff1	Transmembrane protein with EGF-like and two follistatin-like domains 1	A830033E11/M7365/Tr1
G02	Mm.490254	NM_133804	Tmem132a	Transmembrane protein 132A	6720481D13Rik/Hspa5bp1/Orai1/R74613
G03	Mm.254663	NM_025359	Tspan13	Tetraspanin 13	1100001I23Rik/NET-6/Tm4sf13
G04	Mm.3280	NM_011658	Twist1	Twist homolog 1 (Drosophila)	AA960487/M-Twist/Pde/Ska10/Ska<m10Jus>/Twist/bHLHa38/pdt
G05	Mm.410783	NM_001081249	Vcan	Versican	5430420N07Rik/9430051N09/Cspg2/DPEAAE/NG2/PG-M/PG-M(V0)/PG-M(V1)/hdf
G06	Mm.268000	NM_011701	Vim	Vimentin	-
G07	Mm.211963	NM_173028	Vps13a	Vacuolar protein sorting 13A (yeast)	4930425F11/4930516E05Rik/4930543C13Rik/9930023P20/Chac/Chorein/D330038K10Rik/mKIAA0986
G08	Mm.22182	NM_009519	Wnt11	Wingless-related MMTV integration site 11	-
G09	Mm.287544	NM_009524	Wnt5a	Wingless-related MMTV integration site 5A	8030457G12Rik/Wnt-5a
G10	Mm.321818	NM_009525	Wnt5b	Wingless-related MMTV integration site 5B	AW545702/Wnt-5b
G11	Mm.3929	NM_011546	Zeb1	Zinc finger E-box binding homeobox 1	3110032K11Rik/AREB6/BZP/MEB1/Nil2/TCF-8/Tcf18/Tcf8/Tw/ZEB/Zfhep/Zfhx1a/Zfx1a/Zfx1ha/[delta]EF1
G12	Mm.440702	NM_015753	Zeb2	Zinc finger E-box binding homeobox 2	9130203F04Rik/D130016B08Rik/SIP1/Zfhx1b/Zfx1b/Zfxh1b/mKIAA0569
H01	Mm.391967	NM_007393	Actb	Actin, beta	Actx/E430023M04Rik/beta-actin
H02	Mm.163	NM_009735	B2m	Beta-2 microglobulin	Ly-m11/beta2-m/beta2m
H03	Mm.304088	NM_008084	Gapdh	Glyceraldehyde-3-phosphate dehydrogenase	Gapd
H04	Mm.3317	NM_010368	Gusb	Glucuronidase, beta	AI747421/Gur/Gus/Gus-r/Gus-s/Gus-t/Gus-u/Gut/asd/g
H05	Mm.2180	NM_008302	Hsp90ab1	Heat shock protein 90 alpha (cytosolic), class B member 1	90kDa/AL022974/C81438/Hsp84/Hsp84-1/Hsp90/Hspcb
H06	N/A	SA_00106	MGDC	Mouse Genomic DNA Contamination	MIGX1B
H07	N/A	SA_00104	RTC	Reverse Transcription Control	RTC
H08	N/A	SA_00104	RTC	Reverse Transcription Control	RTC
H09	N/A	SA_00104	RTC	Reverse Transcription Control	RTC
H10	N/A	SA_00103	PPC	Positive PCR Control	PPC
H11	N/A	SA_00103	PPC	Positive PCR Control	PPC
H12	N/A	SA_00103	PPC	Positive PCR Control	PPC
